# Supplementary material for: Acetylcholine Sustains LNCaP Prostate Cancer Cell Migration, Invasion and Proliferation Through Glyoxalase 1/MG-H1 Axis with the Involvement of Osteopontin
Source: Int J Mol Sci. 2025 Apr 25;26(9):4107. doi: 10.3390/ijms26094107 (PMC12072008; doi:10.3390/ijms26094107)
Supplement: Supplementary file 1 [file ijms-26-04107-s001.zip]

Archive with 1 entries (1 files):
- ijms-3519306-supplementary.pdf
